# Supplementary material for: Ninjinyoeito Prevents Onset of Depression-Like Behavior and Reduces Hippocampal iNOS Expression in Senescence-Accelerated Mouse Prone 8 Mice
Source: Evid Based Complement Alternat Med. 2023 Aug 9;2023:2151004. doi: 10.1155/2023/2151004 (PMC10432024; doi:10.1155/2023/2151004)
Supplement: Supplementary Materials — Supplementary Table 1: ARRIVE guidelines 2.0: author checklist. Supplementary Figure 1: immobility time of 12-week-old SAMP8 and SAMR1 mice in the tail suspension test. [file 2151004.f1.zip]

Archive with 2 entries (2 files):
- ARRIVE guidelines author checklist 230727.pdf
- Supplementary data TST NYT iNOS.docx
